# Supplementary material for: Clowning in care: long-term effectiveness of clown visits on residents’ affect, resilience, sleep quality and functionality
Source: BMC Geriatr. 2026 Jun 29;26:882. doi: 10.1186/s12877-026-07874-0 (PMC13317234; doi:10.1186/s12877-026-07874-0)
Supplement: Supplementary file 1 — Supplementary Material 1. [file 12877_2026_7874_MOESM1_ESM.xlsx]

## Sheet: Supplemental material
Correlation matrix of all variables in T0, T1, and T2
Variable		MIG	SDIG	MCG	SDCG	1	2	3	4	5	6	7	8	9	10	11	12	13	14	15	16	17	18	19	20	21	22	23	24	25	26	27	28	29	30	31	32	33	34	35	36	37	38	39	40	41	42	43	44
1.	Care facility 1 (IG) a	0.289941	0.455083	-	-	( - )	-	-	-	-	-	-	-	-	-	-	-	-	-	-	-	-	-	-	-	-	-	-	-	-	-	-	-	-	-	-	-	-	-	-	-	-	-	-	-	-	-	-	-
2.	Care facility 2 (IG) a	0.254438	0.436839	-	-	-.37**	( - )	-	-	-	-	-	-	-	-	-	-	-	-	-	-	-	-	-	-	-	-	-	-	-	-	-	-	-	-	-	-	-	-	-	-	-	-	-	-	-	-	-	-
3.	Care facility 3 (IG) a	0.455621	0.499507	-	-	-.58**	-.53**	( - )	-	-	-	-	-	-	-	-	-	-	-	-	-	-	-	-	-	-	-	-	-	-	-	-	-	-	-	-	-	-	-	-	-	-	-	-	-	-	-	-	-
4.	Care facility 4 (CG) a	0	0	1	0	-	-	-	( - )	-	-	-	-	-	-	-	-	-	-	-	-	-	-	-	-	-	-	-	-	-	-	-	-	-	-	-	-	-	-	-	-	-	-	-	-	-	-	-	-
5.	Age T0	83.3768	8.35106	86.2	8.19044	.22**	0.124311	-.31**	-	( - )	0.0378924	0.150473	0.196123	.50*	-0.165697	-0.0798081	0.0518374	0.0562577	-0.194604	-0.100091	0.200971	0.235756	0.0159195	.47*	0.00613075	-0.188406	.99**	0.0378924	0.154633	0.117954	.46*	-	-0.0327758	-0.16891	0.0550667	-0.0107527	-0.0981596	0.43241	0	0.316212	0.000394813	0.0792732	-0.151378	0.0961998	.99**	0.355353	0.133498	0.0173146	0.238889
6.	Gender T0 b	0.76087	0.428106	0.84	0.374166	0.109214	0.131568	-.21*	-	.21*	( - )	0.0606864	0.189463	-0.157485	-0.258199	-0.0243921	-0.186555	-0.0519557	-0.298964	-0.0654904	0.302511	-0.146471	0.068618	-0.045674	-0.0621328	0.00758873	0.0379583	1.00**	0.0307869	0.188904	-0.148683	-	-0.258775	0.0375245	0.167705	-0.270624	-0.0709274	0.109027	-0.0114881	-0.1147	0.193812	0.326505	0.245466	-0.0685511	0.337904	1.00**	-0.168533	0.262303	-0.0420813
7.	Duration of residence T0	2.3857	2.60363	3.2704	2.32252	.23**	-0.0945474	-0.118321	-	-0.0150299	0.0609423	( - )	0.36932	0.313094	-0.297092	-0.266244	.51*	-0.207444	-0.153119	0.135906	-0.137592	0.161907	.41*	0.285217	0.346821	.46*	0.17531	0.0606864	.95**	.55**	0.314542	-	-0.394352	0.0332004	0.283968	-0.237692	-0.260392	.46*	0.0325125	0.0495046	.53**	0.38862	0.187108	.48*	0.0916417	-0.14953	.99**	0.372033	.61**
8.	Dementia stage T0 c	1.52174	1.26847	0.96	1.13578	-0.0952804	-.37**	.41**	-	-0.128011	-0.0765417	0.0377949	( - )	.48*	-.53*	-0.140338	0.230136	-.81**	-0.133521	0.0383058	0.104038	.50*	.82**	0.320466	0.285472	.54**	0.208862	0.189463	0.313367	.87**	.48*	-	-.62**	-0.11149	0.213729	-.69**	-0.16305	0.431422	-0.0883191	.52**	.79**	0.365053	.71**	.63**	0.243961	0.294569	0.351824	.88**	.64**
9.	Care level T0 d	3.43478	0.958683	3	0.707107	-0.0613469	-.18*	.21*	-	-0.14745	0.0356415	.28**	.47**	( - )	-0.188025	-0.0342821	0.175271	-0.272637	-0.179452	0	0.285054	.63**	.43*	0.378638	-0.0041097	0.333293	.49*	-0.157485	0.32989	.43*	1.00**	-	-.56*	0.0164444	0.195982	-0.0796495	-0.17548	.44*	0.0352063	.64**	.49*	0.124555	0.0690031	.62**	0.193901	-0.127242	.52*	.58*	.88**
10.	Self-report T0 e	0.415254	0.494867	0.714286	0.46291	.20*	-.19*	0.0113747	-	0.0975532	-0.0499327	0.140781	-.33**	-.28**	( - )	-0.0351248	-.45*	.52*	0.0891781	-0.0572263	-0.141628	-0.125579	-0.343719	-0.376845	-.48*	0.0786935	-0.148497	-0.258199	-0.337044	-.50*	-0.215415	-	0.127273	0.40711	-0.284684	.69**	0.120727	0.0136696	0.125331	-0.185574	-0.371894	-0.122332	-0.390789	-0.298364	-0.480352	-0.29277	-0.450414	-.53*	-.65**
11.	Positive affect T0 f	3.06182	0.737108	3.3125	0.516193	.31**	-.39**	0.067166	-	0.0861779	0.078279	0.0829024	0.00365104	-0.0594053	.19*	(.89/.63)	-0.379425	0.082504	-0.150349	-.51*	0.306335	-.48*	-0.296976	-.57**	-0.38667	-0.348048	-0.104894	-0.0243921	-0.224441	-0.158916	-0.0336763	-	-0.0240443	.56**	-.53*	0.324	-0.387174	-0.428344	0.344799	-0.179444	-0.254665	-.45*	-0.295968	-.48*	0.13073	-0.269869	-0.270966	-0.210508	-0.178183
12.	Negative affect T0 f	2.42637	0.722445	2.33611	0.805171	-0.0966998	.22**	-0.109778	-	0.0550452	.18*	0.051845	-0.00688834	0.079303	-0.0969906	-.55**	(.79/.81)	-0.255347	-0.0552342	0.00338224	-0.0418861	0.0907596	0.245157	0.395696	0.389529	0.18138	0.0468477	-0.186555	.52**	0.1638	0.161587	-	0.203845	-0.34112	.56**	-0.369281	0.151528	0.38528	-0.261621	0.0908314	.45*	.43*	0.214186	.50*	0.099852	-0.020589	.70**	0.269978	0.341116
13.	Resilience T0 g	3.72767	1.2419	4.20435	1.27475	-0.0399935	0.120478	-0.0692693	-	.17*	0.0574626	0.0280364	-.34**	-.37**	.40**	.37**	-.31**	(.95/.88)	0.0116634	-0.0336622	0.14	-0.371868	-.59**	-0.222445	-0.179376	-.44*	0.0593053	-0.0519557	-0.152162	-.68**	-0.282377	-	.56*	0.254273	-0.308624	.82**	-0.177708	-0.133137	.47*	-.42*	-.71**	-.49*	-.67**	-.55**	0.150866	-0.136298	-0.0386696	-.74**	-0.406992
14.	Sleep disturbance T0 h	2.0284	0.798667	1.75	0.841267	-.18*	.20*	-0.0208401	-	-0.0771678	0.156663	-.31**	-0.0134682	-0.0903679	-0.0386824	-.29**	.30**	-0.152189	(.76/.77)	.67**	-.62**	0.000684948	0.0841192	-0.17986	.45*	0.163727	-0.182671	-0.298964	-0.0956112	-0.0551669	-0.144125	-	-0.0244827	0.00233818	0.0558405	-0.241105	0.185331	0.0127199	-0.0757776	-0.243469	-0.238051	-0.232704	-0.0385523	-0.249886	-0.337497	-0.0845815	-0.144103	0.0563789	0.0438972
15.	Daytime sleepiness T0 h	1.67164	1.01697	1.26087	0.619192	-0.0619782	0.144746	-0.0710978	-	0.0205537	0.138825	-0.0455877	0.161304	.19*	-.25**	-.32**	.32**	-0.127945	.33**	( - )	-.46*	0.351621	0.271697	0.0994107	.48*	0.260303	-0.0893081	-0.0654904	0.163854	0.119767	0.0503212	-	0	-0.0941806	0.206465	-0.326753	0.133807	0.180447	-0.122642	0.0971299	0.0575197	0.06118	0.202968	0.138711	-0.310816	0.09759	0.140754	0.341245	0.467525
16.	Overall sleep quality T0 i	2.90226	0.661319	3.16667	0.637022	0.16231	-.28**	0.0991992	-	0.0532901	-0.0936421	.21*	0.0555178	0.117183	0.095284	.38**	-.32**	0.0907263	-.72**	-.44**	( - )	-0.0304952	-0.165546	0.0831382	-.44*	-0.256736	0.188529	0.302511	-0.127151	-0.105012	0.267116	-	-0.0137911	0.0873422	-0.177126	0.156021	-.49*	-0.0891098	0.426898	0.373408	0.0796437	0.0126208	0.0403031	0.067344	0.248682	0.1922	-0.0684364	0.0892593	0.0326107
17.	Selfcare difficulties T0 j	2.47736	0.991091	2.12	0.98192	-0.115871	-0.00671735	0.108605	-	-0.137233	0.0117764	0.122952	.36**	.67**	-.37**	-0.139426	0.146189	-.26**	0.0852654	.29**	-0.035063	(.90/.86)	.53**	0.341904	0.240602	0.372294	0.275888	-0.146471	0.176635	.44*	.64**	-	-0.448811	-0.307236	0.115079	-0.23094	0.200978	0.429236	-0.294999	.73**	.40*	0.265517	0.393607	.68**	0.0874551	-0.019701	0.180336	.55*	.73**
18.	Disorientation T0 j	2.39146	0.973877	1.98952	0.961221	-0.152686	-.27**	.37**	-	-0.15155	-0.062187	-0.0980315	.70**	.50**	-.43**	-0.0663879	0.00367217	-.40**	-0.0889422	0.12209	0.0901906	.47**	(.92/.90)	0.276716	.44*	.70**	0.0332558	0.068618	0.375017	.77**	.44*	-	-.56*	-0.032853	0.195483	-.44*	-0.0728301	.55**	-0.0757868	0.318317	.68**	0.277769	.60**	.62**	0.0581247	0.171642	.50*	.76**	.65**
19.	Depression T0 j	1.9939	0.826622	1.63	0.592356	-.32**	.23**	0.0906916	-	-0.0566075	0.095736	-.18*	-0.0126196	-0.0322406	-0.0690508	-.46**	.57**	-.19*	.34**	.21*	-.35**	0.0286011	0.0194081	(.89/.86)	0.26917	0.0267858	.46*	-0.045674	0.25474	0.263641	0.359376	-	-0.13245	-.76**	.51*	-0.30387	0.144324	0.318071	-0.0844436	0.259733	0.360488	0.326666	0.344919	.46*	0.372196	0.28229	0.430975	0.24101	0.396902
20.	Irritability T0 j	1.65024	0.686307	1.536	0.571298	-0.0920271	-0.0611984	0.134913	-	-0.0866239	-0.104611	0.00322553	.33**	.26**	-.23*	-.28**	.30**	-.45**	-0.0358563	0.127557	-0.0751587	.19*	.42**	.28**	(.85/.80)	0.195459	0.0540841	-0.0621328	.42*	0.393724	0.0209088	-	-0.159013	-0.237	0.138201	-0.22061	0.0654138	0.0627277	-0.10337	-0.00279363	0.228809	0.0263538	0.356713	0.245675	0.10198	0.0956022	.54*	.48*	.72**
21.	Withdrawal T0 j	2.54589	0.758578	2.26	0.830662	-0.0776406	0.0423553	0.0319602	-	-0.141014	-0.154845	0.0261927	.33**	.39**	-.47**	-.38**	0.0553745	-.36**	-0.011917	.27**	-0.0184551	.55**	.55**	-0.0849775	.25**	(.83/.83)	-0.163763	0.00758873	0.35659	.56**	0.343097	-	-.50*	0.233681	0.26479	-0.275966	-0.0785757	0.412087	-0.218602	0.120495	.64**	0.249758	0.334461	.49*	-0.260225	-0.149622	0.44623	0.437193	0.320833
22.	Age T1	84.44	8.07	87.04	7.69033	.18*	0.110734	-.25**	-	.99**	.17*	-0.0603109	-0.107357	-.18*	0.0799934	0.0849103	0.0318472	.19*	-0.0694574	0.0153219	0.0470158	-0.14539	-0.145467	-0.0584107	-0.0952235	-0.146409	( - )	0.130791	0.195226	0.224581	0.213392	-	-0.23632	-0.182186	0.0459026	-0.151703	0.0711936	0.299706	-0.0680393	.30*	0.154756	0.0166435	-0.0894712	0.226637	.98**	0.196981	0.227651	0.283569	0.18894
23.	Gender T1 b	0.771605	0.4211	0.78	0.418452	0.0677509	0.127241	-.17*	-	.20*	.93**	0.0448613	-0.071891	0.0716005	-0.0591042	0.0181872	0.141913	-0.00588458	0.125901	0.1067	-0.0582391	0.0407757	-0.0316697	0.0769998	-0.124201	-0.121466	.22**	( - )	0.0622843	0.239341	-0.00545504	-	-0.249031	0.190513	-0.0289145	-0.109703	0.0100983	-0.0557773	-0.114968	-0.0280796	0.209331	0.0502349	0.00560877	0.0037152	0.196973	1.00**	-0.0746667	0.240024	0.0536954
24.	Duration of residence T1	2.93256	2.7	3.77	2.22969	.18*	-0.0980181	-0.0752099	-	-0.0783838	0.020971	.94**	0.0273578	.21*	0.167352	0.123432	0.00689236	0.0725594	-.38**	-0.11594	.31**	0.0798547	-0.111928	-.21*	0.0370812	7.79293e-05	-0.0926163	0.0613825	( - )	.35*	0.247264	-	-0.261952	-0.194584	.34*	-0.26197	-0.182144	0.197793	0.021523	0.1667	0.232902	0.0828004	.29*	.30*	0.196589	0.0192649	.88**	.32*	.36*
25.	Dementia stage T1 c	1.7	1.34427	1.4	1.48461	-0.120155	-.36**	.43**	-	-0.0848765	-0.106594	0.0473339	.81**	.45**	-.27**	0.0792546	-0.0857505	-.29**	-0.173332	0.165491	0.133167	.37**	.72**	-0.00614527	.31**	.39**	-0.0636809	-0.0865557	0.0597683	( - )	.36**	-	-.67**	-0.103697	0.219122	-.57**	-0.149004	0.201742	0.0118712	.59**	.77**	-0.116669	.29*	.59**	.36*	0.273555	.36*	.86**	.54**
26.	Care level T1 d	3.59259	0.881526	3.34	0.745326	-0.150526	-.18*	.30**	-	-.19*	-0.0115021	.21*	.53**	.83**	-.21*	-0.0759348	0.102708	-.33**	-0.0181853	.21*	0.0641738	.68**	.54**	0.0348968	.25**	.39**	-0.139587	0.0728744	.24**	.51**	( - )	-	-.47**	-0.00922753	0.135766	-0.044739	-0.28691	.38*	0.211585	.59**	.49**	-0.194411	0.0180585	.53**	0.199509	0.00781107	0.209139	.46**	.84**
27.	Frequency of clown visits year 1	9.37037	8.63971	0	0	.20**	-.40**	.18*	-	-0.0251325	0.0801066	.30**	.22*	0.0627855	.31**	.44**	-.24**	.21*	-.40**	-.25**	.46**	-0.0732641	0.103575	-0.162712	-0.0206327	-.27**	-0.0408048	0.119404	.56**	.18*	.20**	( - )	-	-	-	-	-	-	-	-	-	-	-	-	-	-	-	-	-
28.	Self-report T1 e	0.26	0.440104	0.648649	0.483978	.44**	-.21*	-.19*	-	0.0760567	0.0337388	0.144539	-.24**	-.41**	0.180144	.29**	-.19*	0.129817	-0.103387	-0.115756	0.17429	-.33**	-.30**	-.26**	-.23*	-.31**	-0.00562291	-0.0058083	0.102496	-.28**	-.38**	0.118158	( - )	0.0215293	-0.132741	.51**	0.114081	-.44*	0.0695048	-.48**	-.72**	0.0293076	-0.155098	-.52**	-0.249099	-0.239272	-0.307899	-.85**	-.47**
29.	Positive affect T1 f	3.09615	0.735185	3.1626	0.727904	.45**	-.20*	-.22**	-	.22*	0.118456	-0.0444112	-.22*	-.29**	.25**	.46**	-.33**	.31**	-.18*	-.31**	.24**	-.19*	-.27**	-.31**	-.25**	-.32**	.21**	0.0879448	-0.0478408	-.24**	-.26**	0.151043	.39**	(.90/.83)	-.57**	.48**	-0.200792	-0.167988	0.25645	-0.140963	-0.107205	-0.205888	-.50**	-.36*	-0.229401	0.0609161	-0.290391	-0.155864	-0.169572
30.	Negative affect T1 f	2.36797	0.660628	2.43862	0.70252	-.34**	.38**	-0.0509047	-	-0.044919	0.0973988	-0.100979	0.0403628	.22*	-.20*	-.39**	.37**	-.21*	.22*	.30**	-.28**	.20*	0.17212	.39**	.18*	.26**	-0.0726119	0.0674199	-0.0600865	0.0414598	0.139563	-.21*	-.37**	-.60**	(.81/.76)	-.63**	.37*	.33*	-.43**	0.257863	.41**	.55**	0.24262	.42**	0.0620939	0.033859	.36*	0.263944	0.275824
31.	Resilience T1 g	3.55188	1.42782	4.40192	1.22308	0.112441	.35**	-.41**	-	.28**	.25**	-0.122001	-.39**	-.40**	0.0852802	0.0438804	-0.0662256	.34**	0.106271	-0.0593753	-0.0334251	-.33**	-.35**	-0.100109	-.28**	-.31**	.28**	.19*	-0.145116	-.45**	-.40**	-.20*	.28**	.40**	-.31**	(.95/.89)	-0.0791802	-0.142249	0.30647	-.40*	-.64**	-.45**	-.46**	-.61**	-0.253087	-0.137498	-.39*	-.71**	-0.275065
32.	Sleep disturbance T1 h	1.90323	0.769848	2.45	0.871518	-0.0552315	.40**	-.31**	-	0.0233549	0.15123	-0.134346	-.35**	-.26**	0.0324792	-.23**	.28**	-0.019144	.34**	0.12661	-.32**	-0.0866037	-.25**	.22*	0.0949337	-0.0749221	0.0687725	0.125896	-.19*	-.33**	-.21**	-.35**	-0.0329524	-0.0429671	.22**	.22**	(.82/.74)	0.15389	-.73**	-0.165768	-0.113658	0.286001	-0.0988854	-0.179884	0.126329	0.128488	-0.154934	-0.0932276	-0.210375
33.	Daytime sleepiness T1 h	1.54545	0.963998	2.05	1.10824	0.118788	-0.0262031	-0.079021	-	-0.0311737	0.0575902	0.133818	.20*	0.121095	-0.139137	-0.100399	.23*	-0.114992	0.164421	.45**	-.21*	.18*	0.0998105	.26**	0.133186	0.0560419	-0.0223965	0.120081	0.0386936	.17*	0.12633	-0.065503	0.0421685	-.26**	.20*	-.18*	.22**	( - )	-0.181042	0.297611	.41*	.41*	0.0897087	.44**	0.265675	-0.127887	0.169407	.37*	0.331395
34.	Overall sleep quality T1 i	3.03922	0.684724	2.7625	0.577211	-0.0146401	-.31**	.29**	-	-0.151459	-.21*	0.160126	.32**	.20*	-0.0404829	0.136489	-.23*	-0.0132544	-.35**	-.19*	.35**	0.134979	.23**	-0.165962	-0.089512	0.133633	-0.150604	-0.14824	.19*	.29**	.21**	.30**	-0.0184503	0.0624093	-.20*	-.21**	-.81**	-.30**	( - )	0.117263	-0.0439511	-.40*	-0.0399425	0.0113506	-0.125567	-0.163681	0.0268494	-0.0046693	0.185023
35.	Selfcare difficulties T1 j	2.68944	0.974289	2.43663	1.0848	-.16*	-0.0279416	.17*	-	-.18*	-0.0237201	.20*	.47**	.65**	-.34**	-0.0853645	0.144797	-.29**	0.10254	.27**	-0.102506	.83**	.48**	0.0372208	.19*	.48**	-0.103296	0.106518	0.13711	.48**	.65**	0.0245	-.36**	-.33**	.20*	-.35**	-0.120526	.23**	0.13796	(.92/.93)	.60**	0.0584548	0.0983044	.78**	0.293919	0.0328597	0.191909	.65**	.67**
36.	Disorientation T1 j	2.53076	1.00936	2.3631	1.05718	-0.0664278	-.34**	.36**	-	-0.160656	0.0073161	-0.0523607	.74**	.48**	-.36**	0.0644135	-0.043088	-.35**	-0.120424	0.14342	0.135719	.44**	.83**	0.0264395	.38**	.47**	-0.137313	-0.0329538	-0.0529224	.81**	.51**	.17*	-.29**	-.20*	0.101131	-.48**	-.30**	.18*	.29**	.50**	(.93/.94)	0.118377	.32*	.75**	0.277305	0.213261	0.305239	.87**	.57**
37.	Depression T1 j	1.85443	0.657431	1.90365	0.829252	-.18*	.28**	-0.0848301	-	-0.0398826	.17*	-0.105403	0.0305285	0.1001	-0.107772	-.32**	.50**	-.18*	.24**	0.143863	-.22*	0.135701	0.093316	.57**	0.169872	0.103967	-0.0983009	0.0627453	-0.102093	0.0366603	0.0999293	-0.142031	-0.0818376	-.37**	.56**	-.17*	.30**	.26**	-.26**	0.114974	0.113025	(.79/.87)	0.264061	0.16072	-0.0326278	0.0108938	-0.0213342	-0.119259	-0.170533
38.	Irritability T1 j	1.61957	0.616032	1.68403	0.678302	-0.107758	-0.0459741	0.137174	-	-0.129265	-0.0414436	0.0534683	.45**	.39**	-.21*	-.27**	.31**	-.33**	0.0463925	0.145618	-0.027814	.29**	.43**	.24**	.58**	.23**	-0.135557	-0.107582	0.0366635	.39**	.34**	0.0625117	-.22**	-.35**	.39**	-.40**	-0.0399552	0.14348	0.0924323	.25**	.44**	.39**	(.82/.83)	0.266804	0.00142513	0.0136601	0.23451	0.309026	0.254068
39.	Withdrawal T1 j	2.61977	0.826464	2.74653	0.968163	-0.0813994	-.16*	.22**	-	-0.111461	-0.0879641	.18*	.55**	.52**	-.32**	-.19*	0.0789271	-.34**	0.0841724	.30**	-0.0507496	.52**	.56**	0.00463144	.32**	.65**	-0.1038	-0.0930648	0.150266	.57**	.52**	0.0751766	-.38**	-.48**	.30**	-.49**	-.20*	.27**	0.127241	.57**	.66**	0.055798	.38**	(.87/.92)	0.286078	0.0217125	.42**	.76**	.68**
40.	Age T2	83.9333	7.73047	86.8571	7.50795	.24**	-0.0286982	-.20*	-	.98**	0.200747	-0.0639401	-0.135438	-0.0929702	0.0898336	.26*	0.0575535	0.124769	-0.0630713	-0.0484677	0.0941532	-0.123253	-0.140556	-0.0311145	0.00989347	-.25*	.99**	.24*	-0.148988	-0.0292555	-0.149042	-0.0182933	-0.0410809	.26**	-0.175692	.20*	0.0920696	-0.0227603	-0.132634	-0.0709792	-0.0864485	-0.142374	-0.133798	-0.127054	( - )	0.196973	0.231651	.33*	0.255776
41.	Gender T2 b	0.733333	0.444071	0.785714	0.4153	0.0657952	0.12032	-0.163889	-	.25*	.92**	-0.034588	0.00205522	-0.104611	-0.00783741	0.0956227	0.148721	0.13834	.23*	.22*	-0.119656	-0.133172	-0.140818	0.175888	-0.097104	-.29**	.27**	.89**	0.0278841	-0.057566	-0.0513808	0.143316	-0.019538	0.118545	-0.0375951	.33**	0.170722	.23*	-.22*	0.0434557	-0.0932055	-0.0104343	-0.125187	-0.156302	.26**	( - )	-0.0746667	0.240024	0.0536954
42.	Duration of residence T2	3.50217	2.7245	4.39286	2.28339	.21*	-0.171714	-0.0495009	-	-0.0533842	-0.0264613	.96**	0.0841631	.31**	.28*	0.0472779	0.0762926	-0.026349	-0.211797	0.0474198	0.160863	0.16902	-0.055117	-0.0871573	0.0773284	-0.0201012	-0.137701	0.0388899	.96**	0.0608027	.34**	.64**	0.171778	-0.136213	0.0827257	-.24*	-.20*	0.1621	0.163348	.19*	-0.0541764	-0.0226962	0.126863	.22*	-0.105471	0.0344489	( - )	.37*	.31*
43.	Dementia stage T2 c	1.66667	1.34934	1.52381	1.6563	-0.177275	-.27**	.40**	-	-0.0930807	-0.0885506	0.0689474	.86**	.49**	-.26*	0.045419	-0.0864554	-.37**	-0.0189842	0.0825732	0.0616499	.41**	.75**	-0.0136936	.35**	.36**	-0.0955084	-0.0824411	0.0764432	.86**	.52**	.28**	-0.151748	-0.158781	0.00246498	-.44**	-.35**	0.0774783	.30**	.44**	.76**	0.139151	.44**	.56**	-0.060857	-0.0907152	0.082964	( - )	.58**
44.	Care level T2 d	3.8	0.846148	3.52381	0.833391	-.32**	-.20*	.46**	-	-.22*	-0.0578152	0.167239	.55**	.71**	-0.17017	-0.0901035	-0.0491155	-.43**	0.0513279	0.160988	0.0374511	.63**	.60**	-0.0353193	.22*	.42**	-0.125956	0.0789241	0.138259	.55**	.77**	0.136993	-.31**	-.35**	0.138164	-.41**	-.25*	0.0789455	.21*	.69**	.57**	0.0869947	.34**	.57**	-0.125974	-0.0589535	0.162131	.53**	( - )
45.	Frequency of clown visits year 2	15.9167	11.2851	0	0	-0.0753883	-.36**	.38**	-	-0.0385911	0.111026	0.0813662	.48**	0.199436	-0.125623	0.179012	-0.170531	-0.0413248	-0.151269	-0.0308063	0.174942	0.164585	.42**	0.0554861	.23*	-0.0252457	-0.0327001	0.101749	.34**	.32**	.32**	.71**	-0.0534053	-0.0566993	-0.0575308	-.37**	-.29**	0.0498204	.25**	.20*	.37**	-0.0597481	.22*	.29**	-0.0246185	0.111604	.30**	.42**	.27**
46.	Self-report T2 e	0.268908	0.445267	0.583333	0.5	.47**	-0.167681	-.29**	-	0.13552	0.0589256	0.114451	-.27*	-0.200439	.29*	.32**	-0.156596	0.139657	-0.0443207	-0.152757	0.0370907	-.27**	-.38**	-0.139309	-0.199886	-.34**	0.0187318	-0.0106848	0.0250566	-.29**	-.28**	0.0481748	.42**	.39**	-0.138196	0.144686	0.0641381	0.133452	-0.103677	-.32**	-.33**	-0.0400116	-0.180465	-.39**	0.0516552	0.0576953	0.0634954	-.28**	-.37**
47.	Positive affect T2 f	3.20875	0.640604	3.04951	0.844655	.36**	-.31**	-0.0642313	-	.21*	0.0522578	-0.0385197	-0.00375514	-.26*	0.141024	.43**	-0.103798	.27*	-0.120769	-0.0833848	0.0465375	-0.188255	-0.14294	-0.124706	-0.0904798	-.39**	.19*	-0.0200536	-0.0788693	-0.0773079	-.23*	0.127618	.35**	.54**	-.34**	0.0984674	0.150347	0.139226	-0.160553	-.22*	-0.113541	-0.145865	-0.18285	-.32**	0.151524	0.0699137	-0.0657506	-0.056712	-.29**
48.	Negative affect T2 f	2.22222	0.636698	1.89747	0.649387	-.34**	.40**	-0.0354143	-	-0.153846	0.0757414	-0.0765839	-0.0235726	0.181343	-0.122745	-.39**	.32**	-0.16727	0.206632	0.18794	-0.139441	0.156296	0.090382	.23*	0.146873	.31**	-0.147647	0.156542	-0.0848044	-0.00317748	0.088018	-0.168497	-.24*	-.29**	.50**	-0.0565713	0.079782	-0.00655339	-0.0371515	0.142528	0.0739969	.41**	.27**	0.134592	-0.103344	0.0694194	-0.0466376	0.0555872	.22*
49.	Resilience T2 g	3.91252	1.08638	3.98238	0.998176	0.130571	.44**	-.50**	-	.21*	.26*	-0.0995374	-.49**	-.46**	0.118365	0.0811071	0.0124184	.38**	0.161678	-0.0767278	-.26*	-.30**	-.52**	0.117303	-.32**	-.36**	.20*	.20*	-0.146301	-.46**	-.39**	-.24*	0.123018	.21*	-0.150136	.46**	.32**	0.0491399	-.37**	-.28**	-.48**	-0.00676414	-.42**	-.53**	0.178741	.24**	-0.165435	-.45**	-.47**
50.	Sleep disturbance T2 h	2.0875	0.897128	1.61404	0.777021	-.21*	.42**	-0.171172	-	-0.17489	0.0632283	-0.142252	-.33**	-.25*	0.0902004	-.26*	0.18728	.25*	0.189251	.23*	-0.14116	-0.0499871	-.26*	0.112268	-0.193564	-0.0649226	-0.138873	0.0805367	-0.169285	-.42**	-.22*	-.20*	0.0681925	-0.0822926	0.119497	.27**	.37**	-0.0413565	-.31**	-0.0923477	-.44**	0.114882	-0.0920551	-.26**	-0.119683	0.142505	-0.151932	-.31**	-0.153174
51.	Daytime sleepiness T2 h	1.34167	0.79384	1.15789	0.593948	-.23*	0.0671552	0.151633	-	-0.163285	-0.00800099	-0.0360334	.24*	0.168673	-0.0625035	-0.0320562	0.117978	-0.139975	-0.046568	0.170888	0.109856	0.177924	0.196793	0.151979	0.158555	0.12893	-0.0491597	0.0453289	-0.036333	0.164364	.20*	0.0281515	-.31**	-0.164716	0.18254	-0.188902	0.0323343	-0.0526774	0.00236436	.21*	0.144753	-0.00295127	0.152283	0.130899	-0.0570074	0.0214059	-0.0688849	0.11917	.30**
52.	Overall sleep quality T2 i	2.91667	0.728569	3.02632	0.544597	.19*	-.30**	0.0835677	-	0.176922	-0.0976468	0.100446	.31**	.24*	-0.101548	.32**	-0.124487	-.22*	-0.176499	-0.207725	0.177187	0.0833573	.30**	-0.0858161	0.199961	0.0568104	0.137942	-0.124751	0.130039	.28**	.22*	0.114182	0.0589823	0.125967	-0.136146	-0.116214	-.32**	0.035951	.23*	0.0929813	.35**	-0.10515	0.021449	.20*	0.120083	-0.128785	0.111661	.27**	0.133742
53.	Selfcare difficulties T2 j	2.68611	0.94081	2.77083	1.05342	-.22*	-0.00621843	.21*	-	-.24*	-0.0524842	0.107662	.43**	.57**	-.25*	-0.160131	0.0544475	-.38**	0.127223	0.203003	-0.0577587	.69**	.54**	-0.00638837	.27*	.45**	-0.104595	0.14303	0.144256	.33**	.60**	0.119065	-.36**	-.31**	0.141558	-.34**	-0.075905	.20*	0.0660072	.77**	.47**	0.0592019	.30**	.56**	-0.0935797	0.0306464	0.146474	.42**	.70**
54.	Disorientation T2 j	2.46012	1.0384	2.38435	0.903226	-0.131037	-.30**	.38**	-	-0.125186	-0.0450235	-0.0344388	.67**	.46**	-.24*	0.0736982	-0.100225	-.31**	-0.128035	0.0408153	0.151178	.41**	.82**	0.0185204	.35**	.42**	-0.0295901	-0.0154157	0.0253976	.70**	.51**	.25**	-.20*	-0.175914	0.0347844	-.47**	-.27**	0.119966	.26**	.48**	.88**	.19*	.43**	.61**	-0.0405756	-0.125135	-0.0245904	.77**	.56**
55.	Depression T2 j	1.63046	0.529347	1.29294	0.578477	-0.138975	.31**	-0.140186	-	-0.0296172	0.0513076	-0.177646	-0.0422461	-0.0889036	-0.0470014	-0.19744	.35**	-0.0719255	0.124983	0.053603	-0.0891818	-0.053841	-0.0128704	.32**	0.0377303	-0.0267604	-0.0377521	0.147773	-0.00214669	-0.183554	-0.0844606	-0.0399511	0.0284534	-0.0965232	.32**	0.0460605	0.0582667	-0.0433062	0.0363199	0.0141714	-.21*	.25**	0.0761145	-0.171219	-0.0396422	0.0461834	0.0076584	-0.0284762	-0.0631248
56.	Irritability T2 j	1.53861	0.627832	1.35714	0.470788	-.21*	-0.0253869	.21*	-	-0.0926199	-0.0958397	-0.0186065	.46**	.43**	-0.226752	-0.198579	0.107803	-.30**	-0.123987	0.0372399	0.154178	.29**	.52**	0.0520622	.39**	.31**	-0.091193	-0.0535507	0.0624861	.39**	.32**	0.171974	-0.167964	-0.138972	.30**	-.35**	-.25*	-0.129017	.22*	.21*	.41**	.20*	.55**	.30**	-0.077866	-0.177831	0.00442736	.49**	.40**
57.	Withdrawal T2 j	2.53611	0.854543	2.62698	0.95623	-.23*	-0.109511	.30**	-	-0.1979	-0.129682	0.194113	.48**	.46**	-.23*	-.21*	0.0318039	-.41**	0.0666516	0.152581	-0.0074623	.48**	.61**	-0.039038	.25*	.62**	-0.103704	-0.0686456	.21*	.50**	.48**	0.00820015	-.21*	-.40**	.21*	-.34**	-0.177726	0.00107654	0.115815	.47**	.57**	0.131469	.27**	.69**	-0.130334	-.18*	0.157266	.50**	.61**
Note. IG below diagonal/CG above diagonal. nT0_IG = 118-135, nT1_IG = 153-163, nT2_IG = 118-121; nT0_CG = 21-27, nT1_CG = 39-50, nT2_CG = 34-43. Reliabilities (Cronbach's α) are shown diagonally in brackets. a Care facilities are dummy-coded: 1 = member of the facility, 0 = all other residents. b 0 = men, 1 = women; c 1 = no dementia, 1 = early stage, 2 = moderate stage, 3 = late stage, 4 = end-s…
[truncated: 13 more columns]
